# Supplementary material for: Professional Athletes Maintain High TNF-Alpha or IFN-Gamma Related Inflammatory Status after Recovering from COVID-19 Infection without Developing a Neutralizing Antibody Response
Source: Sports (Basel). 2023 Apr 30;11(5):97. doi: 10.3390/sports11050097 (PMC10221693; doi:10.3390/sports11050097)
Supplement: Supplementary file 1 [file sports-11-00097-s001.zip]

Archive with 1 entries (1 files):
- sports-2288356-supplementary-Table S1.xlsx
